# Supplementary material for: Higher-Order Interactions Dampen Pairwise Competition in the Zebrafish Gut Microbiome
Source: mBio. 2020 Oct 13;11(5):e01667-20. doi: 10.1128/mBio.01667-20 (PMC7554667; doi:10.1128/mBio.01667-20)
Supplement: DATA SET S2 [file mBio.01667-20-sd002.xlsx]

## Sheet: alpha=0.1
i-j	Mean Cij 2-species	Sigma	Mean Cij 5-species	Sigma
ENAC	-11930.4	2644.13	-511.971	745.832
ACEN	3106.82	963.765	1957.85	1180.19
ENPS	7612.11	4300.02	-15.616	819.789
AEEN	-10157.7	1814.92	281.616	626.631
PLAE	-2035.15	215.124	336.924	339.267
PSAE	421.635	745.479	-184.65	1071.15
PSAC	329.346	683.272	384.313	926.784
PLPS	-2085.83	219.133	575.057	370.99
ENAE	-19333.8	488.242	-526.165	890.357
PSEN	-684.01	128.291	955.331	1095.5
ACPS	882.476	297.932	1534.16	1194.17
ACPL	11645.6	2491.46	2046.85	1213.48
AEPS	-5392.15	3190.07	-7779.58	4433.96
ACAE	1937.72	1248.76	1716.24	1063.01
AEAC	-9737.82	360.828	-242.497	617.688
ENPL	-14993.8	1796.34	-78.7148	847.881
PLAC	-1080.77	332.763	591.01	313.7
PLEN	-2163.4	88.4606	497.201	355.925
AEPL	-5895.77	3758.64	724.902	638.319
PSPL	982.48	937.057	1726.46	1106.77

## Sheet: alpha=0.5
i-j	Mean Cij 2-species	Sigma	Mean Cij 5-species	Sigma
ENAC	-1749.28	400.669	-74.2587	87.5916
ACEN	67.0234	33.008	161.78	88.4232
ENPS	380.72	253.799	-21.7788	63.165
AEEN	-1890.74	223.552	-61.3068	94.8312
PLAE	-125.602	23.0345	14.5573	29.7355
PSAE	8.3675	29.8578	-74.6049	108.176
PSAC	-58.5739	26.3444	-16.8193	64.145
PLPS	-122.159	26.9266	35.0709	25.5753
ENAE	-964.562	110.951	-115.931	128.494
PSEN	-44.4	13.2856	55.8749	123.823
ACPS	-25.4397	19.2471	60.3541	52.036
ACPL	484.436	139.277	138.062	71.0505
AEPS	-294.064	164.414	-493.528	610.928
ACAE	105.737	68.0829	94.4569	63.0983
AEAC	-683.729	52.0317	-58.3958	79.755
ENPL	-2343.81	401.273	-45.1154	86.5929
PLAC	-115.821	25.4464	45.9671	26.7081
PLEN	-96.4373	13.1743	24.5066	30.1164
AEPL	-1319.1	347.954	45.8922	80.7316
PSPL	-71.3487	76.6171	117.843	61.714

## Sheet: alpha=1
i-j	Mean Cij 2-species	Sigma	Mean Cij 5-species	Sigma
ENAC	-248.354	75.9809	-9.35079	15.5929
ACEN	-1.74066	1.8288	14.8616	10.7809
ENPS	9.8484	9.00603	-2.73472	9.47567
AEEN	-271.397	47.6428	-15.9779	17.3145
PLAE	-7.14355	2.6242	0.487658	4.03305
PSAE	-0.400171	0.659723	-10.9052	16.7689
PSAC	-4.62754	0.99201	-3.66303	8.80514
PLPS	-5.58907	2.22099	2.55679	4.25837
ENAE	-36.8474	9.89166	-15.4056	22.7235
PSEN	-3.71544	1.4127	2.78626	16.186
ACPS	-9.75864	2.69373	1.40681	2.37965
ACPL	11.4804	4.29362	9.25761	8.95651
AEPS	-11.9508	5.3283	-27.3208	116.92
ACAE	2.68613	1.78935	4.25839	4.94743
AEAC	-30.058	3.62797	-9.03381	12.7316
ENPL	-353.653	81.0214	-7.53035	13.8024
PLAC	-8.75307	2.57937	3.49113	2.50498
PLEN	-3.58279	0.773215	-0.114105	4.75741
AEPL	-188.591	50.4924	0.542995	11.5811
PSPL	-24.7113	10.1106	7.16373	5.59568

## Sheet: alpha=1.5
i-j	Mean Cij 2-species	Sigma	Mean Cij 5-species	Sigma
ENAC	-43.5809	14.9808	-1.4888	3.04684
ACEN	-0.422108	0.201027	2.23777	2.00436
ENPS	0.216133	0.348515	-0.451709	1.8316
AEEN	-45.2163	9.83038	-3.1879	3.35243
PLAE	-0.647618	0.294169	0.0262473	0.788311
PSAE	-0.0365009	0.0245033	-1.86253	3.31287
PSAC	-0.300192	0.068008	-0.726131	1.80862
PLPS	-0.366793	0.192883	0.360673	0.805706
ENAE	-2.13412	0.900274	-2.41882	4.31115
PSEN	-0.374274	0.156886	0.0336164	2.6813
ACPS	-1.90404	0.522398	0.0481794	0.374524
ACPL	0.26875	0.143447	1.28479	1.80116
AEPS	-0.625052	0.280767	-3.01292	21.9627
ACAE	0.0707427	0.0445884	0.298486	0.76385
AEAC	-1.49369	0.235973	-1.59441	2.43714
ENPL	-63.3712	16.1294	-1.33996	2.70465
PLAC	-0.809313	0.285857	0.407487	0.397559
PLEN	-0.170429	0.041416	-0.23205	0.936507
AEPL	-28.8941	9.7929	-0.290953	2.0303
PSPL	-4.97682	1.98123	0.734777	0.82154

## Sheet: alpha=2
i-j	Mean Cij 2-species	Sigma	Mean Cij 5-species	Sigma
ENAC	-8.01375	2.95247	-0.275869	0.59733
ACEN	-0.0585379	0.0271966	0.40014	0.407987
ENPS	-0.00250691	0.0153401	-0.0817887	0.348237
AEEN	-8.27139	1.90184	-0.627542	0.669399
PLAE	-0.065509	0.0355384	0.0103117	0.153324
PSAE	-0.00207575	0.00130831	-0.328713	0.648298
PSAC	-0.0196186	0.00529186	-0.140111	0.379135
PLPS	-0.0288141	0.0170405	0.0711798	0.161284
ENAE	-0.157347	0.0796442	-0.403438	0.835428
PSEN	-0.040407	0.0178457	-0.0305077	0.529049
ACPS	-0.363532	0.105136	0.00493249	0.0709722
ACPL	0.00346749	0.00574659	0.227649	0.35599
AEPS	-0.0376511	0.0192215	-0.424292	4.0887
ACAE	0.00172696	0.00115927	0.0265873	0.140091
AEAC	-0.0814359	0.0153192	-0.317665	0.508339
ENPL	-12.2672	3.22245	-0.250776	0.532425
PLAC	-0.0812175	0.0333484	0.0606129	0.0738252
PLEN	-0.0088919	0.00214091	-0.0555806	0.17422
AEPL	-4.85016	1.94536	-0.0984634	0.401789
PSPL	-0.967314	0.39713	0.0949133	0.130288
