# Supplementary material for: Higher-Order Interactions Dampen Pairwise Competition in the Zebrafish Gut Microbiome
Source: mBio. 2020 Oct 13;11(5):e01667-20. doi: 10.1128/mBio.01667-20 (PMC7554667; doi:10.1128/mBio.01667-20)
Supplement: DATA SET S3 [file mBio.01667-20-sd003.xlsx]

## Sheet: Log abundance model
AC	AE	EN	PL	PS			Note: values reported are log_10 abundance for each species
3.18785	2.4888	0	0	2.62292
3.17544	2.43908	0	0	2.8754
3.44188	2.50575	0	0	2.62875
3.07745	2.34277	0	0	2.63834
3.24747	2.45498	0	0	2.81713
2.90827	2.47868	0	0	2.55896
3.24074	2.0312	0	1.56207	2.54495
3.27046	2.72634	0	1.43477	2.60036
2.8634	2.52518	0	0	2.71416
2.78714	2.64582	0	0	2.65806
3.08934	2.20214	0	0	2.52442
3.43947	2.39086	0	1.43214	2.72921
3.19579	2.51664	0	0	2.5586
3.14486	2.16145	0	0	2.6457
2.95954	2.09992	1.42916	0	2.53177
3.2327	2.38568	0	0	2.78216
3.0205	2.44317	1.57202	0	2.67126
3.18724	2.21344	1.71482	0	2.46561
3.28887	1.7482	1.59192	0	2.69886
3.27341	2.50454	0	0	2.6547
3.2194	2.42918	0	0	2.62911
3.02191	2.10257	0	0	2.67566
3.17597	2.32467	0	0	2.31981
3.35346	2.35595	0	1.69892	2.61119
3.2292	2.71445	0	0	2.28579
2.87671	2.58171	0	0	2.41162
3.13947	2.2018	0	0	2.62601
3.2009	2.21264	1.42669	0	2.68859
3.3387	2.34113	0	0	2.62664
3.07485	2.08186	1.52407	0	2.67252
3.05435	2.58499	0	0	2.67829
2.88533	2.56404	0	0	2.78211
3.07417	1.98964	0	0	2.85873
3.13668	2.51553	0	0	2.6057
3.04146	2.35129	0	0	2.73184
2.92025	2.209	0	0	2.44273
3.05856	1.93711	1.76014	0	2.58079
2.97626	2.5314	0	0	2.43648
3.02711	2.25303	0	0	2.71268
3.06268	1.87157	0	1.53863	2.52798
3.14723	2.08697	0	0	2.52253
3.07552	1.98877	1.59354	0	2.72955
3.25463	2.26082	0	0	2.53336
2.90352	2.11916	2.04471	0	2.45701
3.19502	2.28858	0	0	2.9239
3.11563	2.64553	0	0	2.62529
2.87177	2.75267	0	0	2.58803
2.93426	2.54932	0	0	2.61459
3.16245	2.80572	0	0	2.38829
3.13068	2.1084	0	0	2.54225
3.09044	2.25992	0	1.55002	2.7354
3.11762	2.78975	0	0	2.51606
3.18602	2.19164	0	0	2.50811
3.01521	2.28565	0	0	2.58913
2.9874	2.43213	0	0	2.63912
3.01392	2.18802	0	0	2.79679
3.37336	2.55872	0	0	2.74421
3.06027	2.26736	0	0	2.48651
3.22303	2.18618	0	1.48259	2.33604
3.03187	2.45196	0	0	2.76241
2.94044	1.89951	2.0635	0	2.77289
3.03402	2.3531	0	0	2.71356
3.41703	2.3135	0	0	2.48723
3.08269	2.63109	0	0	2.3599
3.26743	2.44773	0	1.42779	2.56314
3.1109	1.97206	1.77018	0	2.55717
2.88343	2.51458	0	0	2.83696
3.29137	2.43097	1.43388	0	2.43538
3.20969	2.11897	0	0	2.64737
3.04876	2.43789	0	0	2.80444
3.14342	2.76404	0	0	2.54859
2.9919	2.39492	1.67075	0	2.57767
3.15526	2.29106	0	0	2.46995
2.87428	2.22047	0	0	2.73313
3.1122	2.48462	0	1.76684	2.16426
3.0391	2.45388	0	0	2.44099
3.13674	2.50268	0	0	2.39045
2.94671	2.08229	1.6688	1.48836	2.54024
3.11163	2.12682	0	1.59023	2.62678
3.22486	2.04273	0	1.70014	2.57548
3.0994	2.45304	0	0	2.71242
3.27841	2.19761	0	1.46139	2.62437
3.04804	2.30567	0	0	2.59722
3.35892	2.58211	0	1.49182	2.35253
3.06991	2.61203	0	0	2.57991
2.95494	2.50129	0	0	2.5957
3.14467	2.48856	0	0	2.84342
3.24789	2.64533	0	1.63839	2.62655
3.10598	2.27759	0	0	2.71286
3.25822	2.43663	0	0	2.29258
3.02119	2.46265	0	0	2.67113
2.84805	2.46729	0	0	2.51828
2.93113	2.31222	0	0	2.73072
3.00819	2.25345	0	0	2.70553
3.08653	2.29829	0	0	2.5009
3.20892	2.15476	0	1.58139	2.399
3.05645	2.39196	0	0	2.43783
2.84535	2.3834	0	0	2.42283
2.99529	2.44982	0	0	2.72916
3.24762	2.20603	0	1.4188	2.29409
3.14143	2.25089	0	0	2.57473
3.28344	2.19832	0	0	2.38907
3.03612	2.30375	0	0	2.46702
2.85988	2.32209	0	0	2.69742
3.20575	2.27795	0	0	2.45453
2.83657	2.56884	0	0	2.69126
2.8481	2.31928	0	0	2.52509
3.1935	2.13977	0	0	2.73716
3.10499	2.42323	0	1.40161	2.89473
2.99513	2.43295	1.64091	0	2.5807
3.1027	2.25456	0	0	2.80203
3.18987	2.1764	0	1.53329	2.38845
3.21779	2.38795	0	0	2.58841
3.21928	2.30531	0	0	2.54755
3.13909	2.03228	0	0	2.7414
3.03998	2.42968	0	0	2.53134
3.32156	2.21303	0	0	2.52868
3.06944	2.34192	0	0	2.75031
3.29418	2.41234	0	0	2.42167
3.06233	2.33905	0	0	2.45532
3.2264	2.59966	0	0	2.51625
2.9651	2.55467	0	0	2.95698
3.13472	2.94967	0	0	2.46079
2.9701	2.53362	0	0	2.98503
3.16002	2.22536	0	0	2.56284
2.95073	2.48397	0	0	2.75545
3.11553	2.4983	1.51485	0	2.5745
3.00102	2.54546	0	0	2.63851
2.7489	2.21794	1.60133	0	2.91671
3.16073	2.4542	0	0	2.5048
3.00759	2.52271	0	0	2.46179
3.25555	2.31463	0	1.49064	2.5154
3.33824	2.02039	0	0	2.58173
2.97722	2.46884	0	0	2.55773
3.18412	2.48429	0	1.52797	2.52295
3.23586	2.0868	0	0	2.67358
3.21621	2.3913	0	0	2.64414
3.07594	2.59444	0	1.51497	2.71488
3.21395	2.2491	0	1.52385	2.48821
3.2639	2.2433	0	0	2.87619
3.05775	2.42414	0	0	2.80948
2.9991	2.33393	0	0	2.46247
3.11809	1.89843	1.73475	0	2.61574
2.93865	2.27912	1.63091	0	2.69426
3.25296	2.07847	0	0	2.57201
3.06847	2.36567	0	0	2.37461
3.19499	1.95953	0	0	2.51559
3.10826	2.58968	0	0	2.66132
3.06339	2.41277	0	0	2.65749
3.05084	2.44869	0	0	2.64275
3.18345	2.16456	1.58133	0	2.65604
3.02438	2.55663	0	0	2.72975
3.11753	2.62299	0	0	2.84996
3.00728	2.39046	0	1.52593	2.61008
3.15396	1.94023	0	0	2.57135
3.07847	2.06962	1.55734	0	2.78064
3.05119	2.21039	0	1.51548	2.65349
3.1755	2.56219	0	0	2.54595
2.80603	2.31665	0	0	2.76614
3.42572	2.44386	0	0	2.25477
3.0097	2.27487	0	0	2.50239
3.18988	2.43551	0	0	2.54372
3.18894	2.16964	1.47724	0	2.68492
2.99461	2.42638	0	0	2.72325
3.01297	2.11794	1.64312	0	2.74885
2.97811	2.55728	0	0	2.61252
3.20711	2.35514	0	1.47072	2.71199
3.03719	2.31917	0	0	2.59681
3.01222	2.26892	0	1.68381	2.44188
2.98695	2.1749	1.93665	0	2.54483
2.92751	2.48353	0	0	2.71784
3.25362	2.22833	0	0	2.52328
3.09317	2.4112	1.63439	0	2.65903
2.84803	2.36775	0	0	2.69183
2.80823	2.3077	0	0	2.78773
2.93188	2.62356	0	1.43623	2.73635
3.01192	2.32414	1.41997	0	2.50562
3.27327	2.15116	1.46079	0	2.60142
3.02881	2.5054	0	0	2.6471
2.93355	2.52865	0	0	2.70327
3.15448	2.33491	0	1.68927	2.35695
2.90511	2.1857	1.51294	0	2.80942
3.31151	2.21388	0	1.53835	2.13916
3.02625	2.44753	1.88606	0	2.47221
3.21693	2.3615	0	0	2.56101
2.9954	2.19713	1.65181	0	2.78231
3.08853	2.33719	0	0	2.51242
3.18393	2.10548	0	0	2.66289
3.20459	2.36885	0	1.42862	2.22893
3.06973	2.32269	0	0	2.64023
2.86485	2.31929	0	0	2.83134
3.16578	2.25566	0	1.54595	2.59469
3.34294	2.24263	0	0	2.36421
3.2843	2.17464	0	0	2.70961
3.1647	2.39292	0	0	2.69007
3.02247	2.62377	0	0	2.68036
3.04905	2.46155	0	0	3.00529
2.97618	2.00983	0	1.56693	2.57018
3.26312	2.25251	0	0	2.61189
3.01959	2.73626	0	0	2.58946
3.12561	2.44552	0	0	2.35983
3.01143	2.26784	0	0	2.65784
3.10132	2.2376	0	0	2.53802
3.0346	2.68282	0	0	2.51721
2.94705	2.29325	0	0	2.91473
3.1057	1.9374	1.68934	0	2.55487
3.04444	2.25803	0	0	2.5383
2.96144	2.34782	1.52914	0	2.52713
3.06496	2.37884	0	1.70178	2.62655
3.05205	2.45229	0	0	2.76337
3.23099	2.28318	0	0	2.6112
2.99742	2.55813	0	0	2.67387
3.15792	2.58188	0	0	2.73759
3.09821	2.13623	1.88326	0	2.34355
2.97561	2.22225	0	0	2.75119
3.10821	2.24868	0	1.4749	2.47938
3.35773	2.08097	1.44628	0	2.47396
3.00842	2.33754	1.47812	0	2.7447
2.98757	2.4389	0	0	2.54019
2.93566	2.44623	0	0	2.66297
3.21745	2.31899	1.46279	1.4734	2.31517
3.16338	2.34864	0	1.48439	2.62753
3.08342	2.53606	0	0	2.81385
2.89475	2.48746	1.61937	0	2.84906
3.27509	2.34057	0	0	2.58551
3.34879	2.21888	0	1.69392	2.5683
3.10932	2.47137	1.56563	0	2.47533
3.16168	2.61403	0	0	2.52639
3.12928	2.44041	0	0	2.72415
3.11712	1.79193	1.87028	0	2.4279
2.95558	2.33155	1.56779	0	2.73063
3.01598	2.46177	0	0	2.48423
3.06131	2.30365	1.62438	0	2.75857
2.89802	2.24778	0	0	2.58306
3.16756	2.4847	0	0	2.3459
3.2378	2.24526	0	0	2.46753
3.18099	2.21082	0	0	2.43101
2.99516	2.38361	1.60554	0	2.62668
2.98247	2.30054	1.51776	0	2.53456
3.15982	1.91144	1.76871	0	2.51313
3.1299	2.44793	0	0	2.572
3.01222	2.47579	0	0	2.60798
3.03438	2.35599	0	0	2.77115
3.25977	2.55625	0	1.42294	2.44718
3.4313	2.16204	0	1.44164	2.30483
2.96154	2.51574	0	0	2.4786
3.1761	2.50361	0	0	2.54541
3.1228	2.32503	0	0	2.45284
3.03314	2.41741	0	0	2.71215
3.39648	2.54691	0	0	2.84048

## Sheet: Absolute abundance model
AC	AE	EN	PL	PS		Note: values reported are absolute abundance for each species
0	9093.22	0	700.422	4888.89
0	1392.97	0	224.432	834.063
0	537.256	0	127.397	496.783
0	284.759	0	111.488	569.941
0	462.149	0	552.017	910.918
57.8189	136.723	0	118.894	640.035
0	1320.45	0	561.9	505.98
0	200.437	0	107.307	469.939
0	802.477	0	137.83	604.162
0	728.014	0	104.099	558.689
56.3369	299.479	0	113.081	514.962
706.68	351.212	122.023	0	0
0	880.563	99.4706	121.157	268.611
0	1547.57	0	233.928	833.633
0	635.269	0	109.17	182.285
0	1503.37	0	267.734	998.954
0	1430.81	41.8778	115.982	702.597
0	459.583	83.1503	110.797	343.216
0	376.703	0	347.934	1119.3
1271.62	874.453	373.131	0	0
82.0681	236.458	38.1121	99.5596	411.748
0	0	0	5563.89	7945.88
0	1145.72	0	231.159	627.655
0	792.949	0	456.05	1246.32
0	551.204	0	142.421	291.574
0	137.53	0	133.517	702.075
0	46207.5	1175.59	893.235	3620.15
0	1669.29	0	636.622	964.353
0	292.119	0	108.257	549.826
0	428.978	29.5354	104.954	495.501
71.4695	0	0	109.499	758.949
0	3692.98	0	263.782	382.679
0	52.3808	0	245.291	1137.15
0	848.584	39.5885	128.942	168.98
0	776.773	0	122.251	617.733
1378.88	0	0	0	0
0	1550.24	0	678.415	1188.08
0	278.898	0	118.938	440.827
0	1247.91	0	169.513	1862.32
0	423.444	45.1002	98.9904	487.572
0	492.081	0	122.087	449.747
4303.84	0	511.006	0	0
2764.93	0	1488.63	0	0
0	583.51	0	127.586	698.907
111.543	208.344	0	104.425	417.481
62.5628	0	0	93.9116	1038.33
0	0	0	216.244	1131.56
0	542.909	52.5062	103.578	396.432
0	326.846	0	129.145	407.279
147.596	77.8098	0	94.3327	485.896
0	1881.82	46.0265	91.0457	1124.66
0	1072.18	0	289.491	769.58
766.998	102.919	322.567	0	0
0	630.309	0	211.68	593.946
160.256	0	0	104.399	880.499
59.262	481.259	97.4232	103.118	206.828
0	291.6	0	212.431	479.368
0	318.818	0	348.437	1059.56
359.722	172.048	0	69.1381	283.66
0	0	0	263.016	919.499
0	377.587	0	141.588	353.54
0	1358	0	103.921	1129.91
0	354.681	29.6999	104.788	397.663
0	1117.54	0	363.537	1620.67
0	685.494	0	135.648	691.66
0	813.676	0	134.9	597.265
0	401.491	44.1957	141.879	537.585
2361.36	0	0	0	0
0	0	0	320.471	1327.27
0	262.928	0	167.97	741.031
0	764.84	0	173.018	1009.09
0	427.615	0	272.876	760.366
0	537.623	0	111.536	485.498
0	1796.58	0	146.079	326.511
1675.64	0	76.4346	0	0
0	833.913	0	646.188	1051.76
67.923	42.5557	0	151	543.424
261.257	126.255	0	85.7017	327.143
0	888.765	0	486.287	1423.77
282.645	348.227	465.513	0	0
0	314.777	0	318.24	852.928
0	514.14	0	250.089	519.047
61.7122	442.826	0	90.2111	775.188
0	265.559	28.4058	124.195	546.001
793.268	0	316.684	0	0
0	198.716	0	126.717	587.55
0	2077.13	0	809.23	1078.47
0	264.228	0	267.487	659.865
0	523.755	0	132.316	316.402
0	1111.64	0	401.159	578.651
0	567.044	0	127.304	638.853
0	2258.69	0	432.809	1840.12
0	520.927	0	102.394	591.906
0	337.312	0	391.292	1096.2
0	760.286	0	141.285	433.636
0	819.918	0	241.371	382.491
2506.13	0	137.368	0	0
0	536.37	0	341.255	619.343
0	426.512	0	205.796	329.588
76.35	115.854	0	108.062	446
0	36.1976	0	114.234	651.16
0	2445.38	0	408.846	1257.38
0	562.017	0	135.69	948.197
0	559.333	0	158.316	381.504
172.145	0	0	158.693	685.604
0	287.016	0	143.58	664.242
0	305.26	0	248.631	634.264
0	302.462	0	131.846	477.3
1250.42	0	0	0	0
0	213.206	0	112.135	430.263
0	1234.05	0	387.766	1108.81
0	0	0	920.148	2691.88
3607.14	0	389.893	0	0
0	316.925	46.9578	138.637	489.956
0	327.317	0	270.71	770.624
0	386.758	0	138.088	408.495
0	131.89	0	254.577	842.223
0	0	0	262.826	941.112
0	1227.91	0	454.716	1298.47
0	433.605	43.0893	222.752	599.731
0	505.069	0	132.81	577.616
0	570.151	0	146.762	378.535
1243.15	0	0	0	68.3237
76.0716	46.0602	0	93.1783	659.833
0	1442.7	0	132.653	312.157
0	1521.22	79.6676	58.0689	677.093
50.569	522.983	30.6909	123.904	343.765
0	1445.13	0	540.686	1498.63
0	416.441	30.3493	116.47	375.901
0	1711.46	0	368.377	281.232
0	263.531	0	328.55	643.234
0	784.769	0	99.2474	646.316
0	426.962	0	103.415	650.12
53.5152	163.386	0	109.877	558.926
915.806	0	240.898	0	0
0	749.034	0	113.782	607.649
0	189.257	0	355.767	1840.38
0	242.421	0	366.468	1042.98
0	0	0	414.853	1305.36
0	333.904	0	149.734	463.231
0	539.236	0	178.551	282.363
1109.61	0	606.183	0	0
970.784	174.67	174.393	0	0
0	349.181	0	107.832	321.717
166.54	279.314	0	107.794	400.68
0	564.57	0	140.919	321.099
112.814	5131.9	336.229	0	0
0	1288.61	0	739.499	1784.68
0	0	0	791.404	2804.59
0	718.315	0	200.183	448.169
1328.3	0	183.951	0	0
0	17497.6	0	2886.7	3485.87
0	595.049	0	108.41	526.285
1267.85	0	73.4336	0	0
0	258.191	0	197.515	525.916
0	233.991	25.7499	130.86	494.131
0	723.913	0	130.625	515.217
764.79	0	0	102.41	266.08
0	1599.93	0	1329.17	1439.11
0	619.033	0	118.521	587.863
0	334.625	0	110.226	541.005
0	1038.53	0	373.688	826.801
0	532.803	0	122.99	484.04
0	746.344	0	164.512	529.038
0	1809.99	0	111.26	1194.94
688.388	993.268	0	29.6739	194.84
0	1532.08	0	135.583	1529.57
0	399.811	56.8518	98.0009	251.789
0	1577.3	0	105.76	787.659
1360.45	0	0	0	0
0	518.556	0	261.033	486.027
0	855.302	0	226.402	689.367
0	250.75	0	115.031	922.199
0	1506.1	0	532.051	2104.21
0	1704.69	0	243.786	1481.44
0	1504.63	0	135.179	731.274
64.3054	307.439	0	107.115	501.834
0	503.922	0	135.445	684.197
251.799	507.182	0	91.9005	550.183
0	322.661	0	156.69	427.956
0	444.224	0	544.039	1161.85
0	654.042	0	210.244	612.957
0	651.953	0	195.21	772.738
0	718.085	0	158.386	571.97
1512.12	105.266	377.799	0	0
0	674.649	0	80.5401	534.796
55.6821	213.863	0	98.6879	434.536
0	2491.5	0	323.943	1710.66
0	529.051	0	132.558	322.151
84.6276	102.561	0	103.5	681.022
0	408.526	0	145.06	477.515
0	3711.09	0	332.909	1971.83
0	1209.97	0	105.257	748.514
37.5602	252.494	0	206.444	510.278
0	197.687	0	118.445	509.021
0	667.852	0	206.354	681.612
0	2827.23	92.3898	85.0291	180.969
0	1753.55	0	401.859	2133.06
5544.82	0	466.057	0	0
0	2154.9	0	0	2050.21
0	1590.02	0	154.853	1120.26
0	310.805	0	209.117	510.616
35.5048	602.651	0	94.3122	600.112
0	461.812	0	132.972	284.228
0	5651.79	0	854.517	3341.41
0	227.947	0	226.735	686.862
0	1177.79	0	120.491	750.376
25.5972	247.755	39.1691	101.298	514.856
204.814	0	0	112.4	484.747
0	2543.04	33.9049	225.502	341.681
0	643.54	0	254.434	453.922
0	0	0	259.672	1350.49
0	1521.42	0	735.027	1191.46
0	682.626	0	580.479	973.467
0	468.112	0	132.429	399.42
0	324.558	0	272.808	856.756
596.306	0	186.596	0	0
0	446.044	0	143.754	479.576
0	0	0	325288	629557
0	562.559	0	173.624	418.738
0	1848.19	0	770.645	1348.49
132.444	229.478	0	68.9345	1463.17
0	597.117	0	103.302	756.289
0	70.5905	36.2485	196.276	887.71
0	1094.24	0	418.707	418.656
0	0	0	318.195	1101.21
0	2670.15	0	218.402	1805.81
0	489.784	0	257.416	685.641
0	579.728	0	345.839	890.295
0	641.437	0	112.079	597.144
0	758.729	0	132.131	555.709
0	2454.18	0	1454.81	933.841
0	406.261	0	242.251	641.643
0	514.591	0	129.914	347.644
0	219.116	0	101.135	542.833
0	516.38	0	118.212	713.98
0	198.846	0	248.521	879.281
0	1478.09	0	527.725	1361.2
0	628.22	0	119.257	875.748
0	462.392	0	146.69	460.644
0	500.254	0	139.245	533.02
0	384.819	0	840.923	2072.19
0	623.155	0	164.027	247.397
158.223	225.618	0	92.0998	523.587
0	674.256	0	356.349	972.094
0	1965.44	0	474.865	227.456
0	1822.47	38.6798	62.1364	163.22
0	442.813	0	100.702	317.476
0	297.045	0	343.526	679.146
0	416.418	0	113.794	912.404
